# Supplementary material for: Noninvasive Methods to Detect Reactive Oxygen Species as a Proxy of Seed Quality
Source: Antioxidants (Basel). 2023 Mar 3;12(3):626. doi: 10.3390/antiox12030626 (PMC10045522; doi:10.3390/antiox12030626)
Supplement: Supplementary file 1 [file antioxidants-12-00626-s001.zip]

Archive with 1 entries (1 files):
- antioxidants-2241591-supplementary.pdf
